# Supplementary material for: Smartwatch-Derived Nocturnal Scratching Metrics Capture Disease Activity and Severity in Pediatric Atopic Dermatitis
Source: J Clin Med. 2026 Apr 28;15(9):3380. doi: 10.3390/jcm15093380 (PMC13164348; doi:10.3390/jcm15093380)
Supplement: Supplementary file 1 [file jcm-15-03380-s001.zip]

Archive with 1 entries (1 files):
- jcm-4183852-supplementary.pdf
